# Supplementary material for: Exercise stress CMR reveals reduced aortic distensibility and impaired right-ventricular adaptation to exercise in patients with repaired tetralogy of Fallot
Source: PLoS One. 2018 Dec 31;13(12):e0208749. doi: 10.1371/journal.pone.0208749 (PMC6312273; doi:10.1371/journal.pone.0208749)
Supplement: S1 File — (XLSX) [file pone.0208749.s001.xlsx]

## Sheet: Feuille 1
Nom	Genre	DDN	D.E.	Age	Poids	Taille	BMI	Surface corporelle m carré		Date de la chirurgie initiale	Age a la chir	Type d'intervention (a;b;c)	Patch	Shunt pré op		Puissance repos (W)	Pouls repos		TA S repos	TA D repos	ΔTA repos	PAM repos	RPP repos ou travail cardiaque TASx pouls	Pouls effort	TA S effort	TA D effort	ΔTA effort	PAM effort	Puissance atteinte (W)	RPP effort ou travail cardiaque TASx pouls	% du RPP E / R		FEVD repos	FEVG repos	VTD VG	VTS VG	Stroke Volume VG	VTD VG i	VTS VG i	Stroke Volume VG i	Qi VG repos (débit cardiaque)	COi VG repos	Masse VG i	VTD VD	VTS VD	Stroke Volume VD	VTD VD i	VTS VD i	Stroke Volume VD i
1	1				69	1.8	21.2963	1.85742		ND		ND	ND	ND			64	62.5	136	74	62	94	8704	104	140	85	55	103		14560	67.2794		17	45	112	62	50	60	33	27	3200	1722.82	57	355	295	61	190	157	32
2	2				54	1.63	20.3244	1.56365		ND		ND	ND	ND			70	42.8571	96	60	36	72	6720	100	130	89	41	102		13000	93.4524		48	51	100	49	51	63	31	32	3570	2283.12	53	203	107	97	129	68	61
3	2				51	1.58	20.4294	1.49611		ND		ND	ND	ND			64	82.8125	93	69	24	77	5952	117	100	42	58	61		11700	96.5726		39	49	89	45	44	58	30	29	2816	1882.22	48	197	120	78	132	81	52
4	1				71	1.63	26.7229	1.79296		1975-01-01	11.7389	Réparation TOF	1	1			74	54.0541					74	114						114			26	55	129	58	71	73	33	40	5254	2930.34	63	432	320	112	245	181	64
5	1				83	1.78	26.1962	2.02581		1983-06-15	5.81944	Réparation complète	1	1		25	77	42.8571	109	75	34	86	8393	110	123	80	43	94	80	13530	61.2058		32	58	138	58	80	69	29	40	6160	3040.77	69	562	382	179	279	190	89
6	2				55	1.65	20.202	1.58771		1984-07-03	4.675	Réparation complète	1	1		25	80	37.5	115	79	36	91	9200	110	146	114	32	124	50	16060	74.5652		43	61	105	41	64	67	26	41	5120	3224.76	59	248	141	107	159	91	68
7	2				72	1.7	24.9135	1.84391		1997-09-01	0.913889	valvulectomie partielle + resection musculaire	2	2		25	78	55.1282	109	69	40	82	8502	121	138	67	71	90	60	16698	96.4008		36	56	110	48	62	60	26	34	4836	2622.69	53	217	140	77	118	76	42
8	2				52	1.59	20.5688	1.51548		1979-01-01	29.3861	Réparation complète	1	1		15	45	33.3333	100	80	20	86	4500	60	124	80	44	94	25	7440	65.3333		34	46	178	96	83	118	63	54	3735	2464.57	103	481	319	162	316	210	106
9	1				82	1.82	24.7555	2.03606		03/07/1969	5.31667	Réparation complète	1	2		20	62	61.2903	144	92	52	109	8928	100	172	90	82	117	70	17200	92.6523		43	66	150	51	99	74	25	49	6138	3014.64	61	329	187	141	161	92	70
10	1				72	1.72	24.3375	1.85472		1994-06-14	14.875	Valvulation pulmonaire homogreffe	1	1		20	75	73.3333	121	74	47	89	9075	130	200	121	79	147	100	26000	186.501		40	51	83	41	42	45	22	23	3150	1698.37	62	152	91	61	82	49	33
11	1				63	1.57	25.5588	1.65756		1994-06-14	6.93611	Patch transannulaire	1	2		20	65	81.5385	113	63	50	79	7345	118	152	76	76	101	60	17936	144.193		38	54	100	46	54	61	28	33	3510	2117.57	64	265	164	102	163	100	62
12	1
MOY	2016-06-05			#DIV/0!	65.8182	1.67909	23.2096	1.74831			9.95764					21.4286	68.5455	57.0186	113.6	73.5		86.5	7035.73	107.636	142.5	84.4		103.3	63.5714	14021.6	97.8157		36	53.8182	117.636	54.0909	63.6364	68	31.4545	36.5455	4317.18	2454.72	62.9091	312.818	206	107	179.455	117.727	61.7273
SD				#DIV/0!	11.6002	0.090604	2.62832	0.194965			8.96268					3.77964	10.0833	17.136	16.4803	9.13175		10.3629	2747.07	18.2333	27.8697	22.3069		22.7843	23.5786	6510.98	39.3471		8.26823	6.04255	27.1804	14.8107	17.1691	17.5655	10.4912	8.91744	1164.45	529.414	13.8791	125.636	98.0677	37.5233	68.7966	53.3089	21.3418
Change	RPP ou travail cardiaque	Pouls	Puissance W		FEVG	FEVD	VTD VG	VTS VG	Stroke Volume VG	VTD VG i		VTS VG i	Stroke Volume VG i	COi VG (débit cardiaque)	Masse VG i	VTD VD	VTS VD		Stroke Volume VD	VTD VD i	CO VD FLOW	VTS VD i	Stroke Volume VD i	COi VD (débit cardiaque)	Compliance Ao Asc	Compliance Ao Desc	Distensibilité Ao Asc	Distensibilité Ao Desc
1	5856	40			-1	0	-23	-12	-10	-12		-6	-6	516.847	15	9	7		2	5	0.984875	4	1	1425.64	-0.438416	-0.0753666	-0.598864	-0.342575
2	6280	30			11	13	-13	-17	4	-8		-10	3	1234.29	-6	-44	-45		0	-28	1.02265	-28	0	1861.03	0.00406504	-0.302846	-0.310463	-2.50773
3	5748	53			-2	7	-23	-10	-13	-14		-7	-8	542.074	-5	36	7		29	24	0.646973	4	20	5031.06	-3.84483	-1.10489	-8.55799	-3.49168
4		40			1	-6	-6	-3	-3	-4		-2	-1	1393.22	2	22	42		-20	12	1.13041	24	-12	1227.02
5	5137	33	55		0	5	10	4	6	5		2	3	1628.98	-6	-21	-38		18	-10	0.27083	-19	9	3893.27	0.577291	-0.225718	0.518178	-1.70065
6	6860	30	25		4	-7	5	0	8	3		-2	5	1763.54	3	-6	15		-21	-4	1.54563	9	-13	566.853	0.385417	0.784722	0.216263	3.7356
7	8196	43	35		14	3	-9	-18	9	-5		-10	5	2036.43	-3	-8	-12		4	-4	0.211155	-6	2	2058.13	-1.75458	-0.617254	-3.38473	-3.4912
8	2940	15	10		1	-4	10	5	5	6		3	4	1019.48	-7	7	21		-15	3	0.176812	14	-8	1009.58	-2.88182	-0.604545	-2.5498	-3.57588
9	8272	38	50		11	3	3	-16	19	1		-8	9	2780.86	5	3	-8		13	5	0.576905	-4	6	3270.04	-1.27392	-0.858349	-1.08726	-2.51615
10	16925	55	80		16	0	2	-13	15	1		-7	8	2296.84	-10	20	11		9	11	0.265451	6	5	2439.72	-0.765957	-0.611365	-1.82242	-3.07169
11	10591	53	40		8	0	6	-6	12	4		-4	7	2580.9	4	15	8		5	9		5	4	3617.37	-1.06526	-0.711053	-1.49894	-3.81298
MOY Effort-Repos	6985.91	39.0909	42.1429		5.72727	1.27273	-3.45455	-8.09091	4.72727	-2.09091		-4.63636	2.63636	1617.59	-0.727273	3	0.727273		2.18182	2		0.818182	1.27273	2399.97	-1.1058	-1.9076	-0.432666	-2.07749
SD Effort-Repos	3348.15	9.19239	#DIV/0!		6.36396	3.93907	20.5061	4.24264	15.5563	11.3137		1.41421	9.19239	1459.51	7.77817	4.24264	0.707107		2.12132	2.82843		0.707107	2.12132	1549.79	0.443248	0.449498	0.636448	2.45395
[truncated: 41 more columns]

## Sheet: Feuille 2
Nom		Change RPP	Change FEVG	Change FEVD	VTD VG	VTS VG	Stroke Volume VG	VTD VG i	VTS VG i	Stroke Volume VG i	Qi VG (débit cardiaque)	Masse VG i	VTD VD	VTS VD	Stroke Volume VD	VTD VD i	VTS VD i	Stroke Volume VD i	Qi VD (débit cardiaque)	Compliance aortique
PIZMI
CANAN
JERAM
DIB FR
ROC SE
SEMI
FIL AL
ACH SA
ANA MA
PIEDA
BES YA
SEDSA
MOY
SD
