# Supplementary material for: Exercise stress CMR reveals reduced aortic distensibility and impaired right-ventricular adaptation to exercise in patients with repaired tetralogy of Fallot
Source: PLoS One. 2018 Dec 31;13(12):e0208749. doi: 10.1371/journal.pone.0208749 (PMC6312273; doi:10.1371/journal.pone.0208749)
Supplement: S2 File — (XLSX) [file pone.0208749.s002.xlsx]

## Sheet: Feuille 1
Nom	Genre	DDN	D.E.	Age	Poids	Taille	BMI	Surface corporelle m carré							Puissance repos (W)	Pouls repos		TA S repos	TA D repos	PAM repos	RPP repos ou travail cardiaque TASx pouls	Pouls effort	TA S effort	TA D effort	PAM effort	Puissance atteinte (W)	RPP effort ou travail cardiaque TASx pouls	% RPP E/R		FEVD repos	FEVG repos	VTD VG	VTS VG	Stroke Volume VG	VTD VG i	VTS VG i	Stroke Volume VG i	Qi VG repos (débit cardiaque)	COi VG repos	Masse VG i	VTD VD	VTS VD	Stroke Volume VD	VTD VD i	VTS VD i	Stroke Volume VD i	Qi VD repos (débit cardiaque)	COi VD repos	Compliance aortique Asc repos
1	1				68	1.75	22.2041	1.81812								60	153.333	102	56	71	6120	152	140	71	94		21280	247.712		46	61	91	36	55	50	20	30	3300	1815.06	56	154	82	72	84	45	39	4320	2376.08	2.43
2	1				76	1.77	24.2587	1.93305								44	25	115	72	86	5060	55	160	83	108		8800	73.913		56	65	151	53	98	78	27	50	4312	2230.68	51	236	103	133	122	53	69	5852	3027.35	3.62
3	1				68	1.78	21.4619	1.83364								63	53.9683	145	77	99	9135	97	167	83	111		16199	77.329		45	61	133	51	82	72	28	45	5166	2817.35	68	132	73	58	71	40	32	3654	1992.76	1.47
4	1				60	1.75	19.5918	1.70783								60	66.6667	130	76	94	7800	100	164	77	106		16400	110.256		51	65	114	39	75	66	23	43	4500	2634.93	54	156	76	80	90	44	46	4800	2810.59	2.4
5	2				52	1.68	18.424	1.55778								65	56.9231	116	69	84	7540	102	152	76	101		15504	105.623		42	63	81	30	52	51	19	33	3380	2169.76	37	88	51	37	56	32	23	2405	1543.87	2.63
6	2				51	1.68	18.0697	1.54272								73	39.726	126	80	95	9198	102	140	70	93		14280	55.2511		50	64	93	33	60	59	21	38	4380	2839.13	51	99	49	49	63	31	32	3577	2318.62	3.26
7	1				70	1.8	21.6049	1.87083								67	56.7164	105	65	78	7035	105	151	65	93		15855	125.373		47	62	107	41	66	57	22	35	4422	2363.66	66	133	71	62	71	38	33	4154	2220.41	4.33
8	2				60	1.71	20.5191	1.68819								74	45.9459					108								57	58	116	48	68	68	28	40	5032	2980.7	48	157	67	89	92	40	52	6586	3901.21	3.15
9	1				82	1.82	24.7555	2.03606								97	22.6804	131	75	93	12707	119	167	78	107		19873	56.3941		58	67	177	58	119	87	29	58	9282	4558.8	65	245	102	143	121	50	70	11154	5478.22	2.87
10	2				62	1.7	21.4533	1.71108								74	59.4595	127	68	87	9398	118	157	72	100		18526	97.127		54	58	121	50	71	70	29	41	5254	3070.58	67	157	72	85	91	42	50	6290	3676.05	2.7
11	1				55	1.63	20.7008	1.57806								72	111.111	128	65	86	9216	152	140	60	86		21280	130.903		49	57	87	37	49	55	24	31	3528	2235.65	62	105	53	52	66	34	33	3744	2372.53	2.06
MOY	2016-04-07			#DIV/0!	64	1.73364	21.1858	1.75249							#DIV/0!	68.0909	62.8664	122.5	70.3	87.3	8320.9	110	153.8	73.5	99.9	#DIV/0!	16799.7	107.988		50.4545	61.9091	115.545	43.2727	72.2727	64.8182	24.5455	40.3636	4777.82	2701.48	56.8182	151.091	72.6364	78.1818	84.2727	40.8182	43.5455	5139.64	2883.43	2.81091
SD				#DIV/0!	9.82853	0.0583563	2.10007	0.160653							#DIV/0!	13.0112	38.1585	13.0064	7.18099	8.4334	2125.07	26.6908	10.9727	7.41245	8.17109	#DIV/0!	3741.77	55.8004		5.03377	3.11753	27.9004	8.71875	20.0186	11.1095	3.60211	8.07097	1566.95	695.561	9.31097	48.2803	17.4005	32.0704	20.9939	6.68537	14.7671	2254.87	1056.92	0.738751
Change	RPP ou travail cardiaque	Pouls	Puissance W		FEVG	FEVD	VTD VG	VTS VG	Stroke Volume VG	VTD VG i	VTS VG i	Stroke Volume VG i	COi VG (débit cardiaque)	Masse VG i	VTD VD	VTS VD		Stroke Volume VD	VTD VD i	VTS VD i	Stroke Volume VD i	COi VD (débit cardiaque)	AC Asc		AC Desc	AD Asc	AD Desc
1	15160	92	0		14	11	1	-14	15	0	-8	8	4037.14	0	-66	-44		-22	-36	-24	-11	1804.06	-0.8		-0.84	-1.5	-3.7
2	3740	11	0		12	2	-7	-20	13	-3	-10	7	927.552	0	-59	-29		-30	-30	-15	-16	-96.7385	-0.36		-0.52	-0.1	-1.9
3	7064	34	0		6	17	-21	-14	-7	-12	-8	-4	1150.17	-4	-35	-36		2	-18	-20	0	1181.26	-0.36		-0.33	-0.9	-1
4	8600	40	0		14	16	-16	-18	3	-9	-11	2	1932.28	0	-46	-40		-5	-26	-23	-3	1580.96	-0.65		-0.41	-1.4	-1.4
5	7964	37	0		9	23	-15	-12	-5	-9	-7	-3	907.704	0	-29	-30		1	-19	-19	1	944.295	-1.28		-0.69	-2.7	-3.9
6	5082	29	0		12	14	-8	-13	5	-5	-8	3	1458.46	0	-15	-19		5	-9	-12	3	1251.68	-0.79		-0.65	-2	-3.4
7	8820	38	0		7	8	6	-6	12	3	-3	6	2014.08	0	-2	-12		10	-1	-7	5	1820.58	-1.12		-0.57	-1.11	-1.61
8		34	0		22	-1	-25	-29	5	-14	-17	3	1689.38	0	-71	-29		-41	-41	-17	-24	-830.473	-1.11		-0.41	-3.15	-1.94
9	7166	22	0		8	3	-32	-21	-10	-16	-11	-5	1811.83	12	6	-5		11	2	-2	6	3522.48	-0.59		-0.3	-0.74	-0.58
10	9128	44	0		17	10	-23	-26	3	-13	-15	2	2032.64	0	-59	-36		-23	-34	-21	-14	599.623	-0.74		-0.53	-1.64	-2.59
11	12064	80	0		13	11	-12	-15	4	-7	-10	3	2869.34	0	-24	-20		-3	-15	-13	-2	2347.18	-0.21		-0.19	-0.4	-0.65
MOY Effort-Repos	8478.8	41.9091			12.1818	10.3636	-13.8182	-17.0909	3.45455	-7.72727	-9.81818	2	1893.69	0.727273	-36.3636	-27.2727		-8.63636	-20.6364	-15.7273	-5	1284.08	-0.728182		-0.494545	-1.42182	-2.06091
SD Effort-Repos	3266.48	23.7716			4.68654	7.13124	11.3738	6.59476	8.15308	6.01815	3.81623	4.3589	909.827	3.9266	26.1468	12.0755		17.4887	14.2146	6.82775	9.78775	1173.05	0.343186		0.190072	0.929224	1.18878
[truncated: 26 more columns]
